# Supplementary material for: Atmospheric sulfur is recycled to the crystalline continental crust during supercontinent formation
Source: Nat Commun. 2018 Oct 22;9:4380. doi: 10.1038/s41467-018-06691-3 (PMC6197212; doi:10.1038/s41467-018-06691-3)
Supplement: Supplementary file 3 — Supplementary Data 1 [file 41467_2018_6691_MOESM3_ESM.xlsx]

## Sheet: Isotopic Map data
Sample Name*	LAT	LONG	Derived from	Rock Type	Tectonic unit	Description	Age	Age interpretation	Reference	GSWA (or other) Link	Weight Rock powder(g)	Extracted Ag2S (mg)	Amount for analysis (mg)	δ33SVCD-T (‰)	δ34SVCD-T (‰)	δ36SVCD-T (‰)	Δ33SVCD-T (‰)	Δ36SVCD-T (‰)
*Highlight indicates samples is MIF-S1-bearing
METAMORPHIC ROCKS
Metamorphic rocks (2.33-1.74 Ga)
169091	-23.3897	115.53	GSWA	Metasandstone	Pooranoo Metamorphics	Fine- and even-grained metasandstone unit of Pooranoo Metamorphics	1800 ± 4 Ma	U-Pb zircon; Maximum depositional age	Nelson, DR 2004, 169091: metasandstone, Hogan Well; Geochronology Record 120: Geological Survey of Western Australia, 5p	http://geodownloads.dmp.wa.gov.au/downloads/Geochron/pdfs/169091.1.pdf	16.9	2.1	2.1	9.437	18.546	35.963	-0.071	0.433
180935	-24.4611	116.558	GSWA	Psammitic schist	Leake Springs Metamorphics (previously Morrissey Metamorphics)	medium-grade metasedimentary succession of psammitic and pelitic schists,	1961 ± 7 Ma	U-Pb zircon; Maximum depositional age	Kirkland, CL, Wingate, MTD, Bodorkos, S and Farrell, TR 2009, 180935: psammitic schist, Leake Spring; Geochronology Record 749: Geological Survey of Western Australia, 5p.	http://geodownloads.dmp.wa.gov.au/downloads/Geochron/pdfs/180935.1.pdf	13.6	0.9	0.5	6.46974	12.6787	24.2838	-0.0398318	0.056961
183275	-25.1582	115.947	GSWA	Psammitic schist	Moogie Metamorphics	schistose, coarse-grained, grey medium-grade psammite	2306 +/- 12 Ma	U-Pb zircon; Maximum depositional age	Kirkland, CL, Wingate, MTD, Bodorkos, S, Sheppard, S and Johnson, SP 2009, 183275: psammitic schist, Mount Dalgety; Geochronology Record 836: Geological Survey of Western Australia, 4p.	http://geodownloads.dmp.wa.gov.au/downloads/Geochron/pdfs/183275.1.pdf	2.8	1.2	0.7	-0.702104	-1.63927	-3.65477	0.142455	-0.542459
187403	-24.5354	116.02	GSWA	Quartzite	Moogie Metamorphics	coarse-grained orthoquartzite	2327 ± 14 Ma	U-Pb zircon; Maximum depositional age	Wingate, MTD, Kirkland, CL, Bodorkos, S, Groenewald, PB and Sheppard, S 2010, 187403: quartzite, Robinson Bore; Geochronology Record 862: Geological Survey of Western Australia, 5p.	http://geodownloads.dmp.wa.gov.au/downloads/Geochron/pdfs/187403.1.pdf	-	-	-	6.51	12.7	23.69	-0.02	-0.59
190627	-24.5833	116.691	GSWA	Amphibolite	Leake Spring Metamorphics	amphibolite lens within intercalated with calcsilicate rock and metasedimentary rock	1842-1807 Ma	Age of terrain	Sheppard, S and Johnson, SP 2016, Leake Spring Metamorphics (P_-LS-xmd-mk): Geological Survey of Western Australia, WA Geology Online, Explanatory Notes extract, viewed 20 October 2016, <www.dmp.wa.gov.au/ens>.	https://reportviewer.dmp.wa.gov.au/reportviewer/Default.aspx?reportPath=/ENS/Lithstrat%20Report&Unit_name=Leake%20Spring%20Metamorphics&GEOLCODE=P_-LS-xmd-mk&rs:Command=Render	14.1	6	2.7	0.901	1.809	3.08	-0.031	-0.36
208316	-23.677	115.378	GSWA	Pelitic schist	Pooranoo Metamorphics	Pelitic schist	1741-1682 Ma	Age of terrain	Sheppard, S and Johnson, SP 2016, Pooranoo Metamorphics (P_-PO-md): Geological Survey of Western Australia, WA Geology Online, Explanatory Notes extract, viewed 02 April 2017	https://reportviewer.dmp.wa.gov.au/reportviewer/Default.aspx?reportPath=/ENS/Lithstrat%20Report&Unit_name=Pooranoo%20Metamorphics&GEOLCODE=P_-PO-md&rs:Command=Render	15	0.3	0.3	6.27727	12.2503	23.0642	-0.0130295	-0.339667
IGNEOUS SUPERSUITES
Dalgaringa Supersuite (2.01-1.97 Ga)
144854	-25.3607	116.256	GSWA	metamafic rock	Dalgaringa Suite		ca. 1990 Ma	Age of terrain	Sheppard, S., Occhipinti, S.A., Tyler, I.M. 2004. A 2005-1970 Ma Andean-type batholith in the southern Gascoyne Complex, Western Australia, Precambrian Research 128, 257-277.	http://ac.els-cdn.com/S0301926803002523/1-s2.0-S0301926803002523-main.pdf?_tid=16c14310-168a-11e7-b3f6-00000aacb361&acdnat=1491016980_3e94f89d7e4ecc89e2617fbd6e1be25a	10			1.8654	2.46346	4.52769	0.597471	-0.158075
159765	-25.3826	116.16	GSWA	Amphibolite	Dalgaringa Suite	Amphibolite	ca. 1990 Ma	U-Pb zircon, age of crystallization	Sheppard, S., Occhipinti, S.A., Tyler, I.M. 2004. A 2005-1970 Ma Andean-type batholith in the southern Gascoyne Complex, Western Australia, Precambrian Research 128, 257-277.	http://ac.els-cdn.com/S0301926803002523/1-s2.0-S0301926803002523-main.pdf?_tid=16c14310-168a-11e7-b3f6-00000aacb361&acdnat=1491016980_3e94f89d7e4ecc89e2617fbd6e1be25a	11.9	-	-	2.15024	3.4318	6.16429	0.384335	-0.366194
185942	-25.3875	116.143	GSWA	Pelitic migmatite	Dalgaringa Suite	pelitic diatexite is an unassigned Proterozoic unit that occurs as rare, isolated, 5–10 m wide strips and lenses, and is intercalated with felsic gneisses of the Dalgaringa Supersuite	2121 +/-5 Ma	U-Pb zircon; Maximum depositional age	Wingate, MTD, Kirkland, CL, Johnson, SP and Sheppard, S 2010, 185942: pelitic diatexite, Paradise Well; Geochronology Record 861: Geological Survey of Western Australia, 5p.	http://geodownloads.dmp.wa.gov.au/downloads/Geochron/pdfs/185942.1.pdf	17.2	1.2	1.2	2.803	3.987	6.821	0.752	-0.768
214914	-25.392	116.178	C.L.	Glenburgh deposit	Dalgaringa Suite	Pyrite in recrystallised quartz-biotite-garnet gneiss	2020 ± 20 Ma	U-Pb zircon; Maximum depositional age and monazite contraining metamorphism postdating mineralization	Roche, L.K. 2016. Unravelling the upper-amphibolite facies Glenburgh gold deposit, Gascoyne Province - evidence for metamorphosed mineralisation. Geological Survey of Western Australia Report 155, 44 pp.	http://dmpbookshop.eruditetechnologies.com.au/product/unravelling-the-upper-amphibolite-facies-glenburgh-gold-deposit-gascoyne-province-evidence-for-metamorphosed-mineralization.do	-	-	-	3.53517	5.81339	10.3403	0.545481	-0.734062
Moorarie Supersuite (1.82-1.77 Ga)
88405	-24.2199	116.191	GSWA	Monzogranite	Moorarie Suite	Granodiorite of the Moorarie Supersuite, within the Minnie Creek batholith	1792 ± 5 Ma	U-Pb zircon, age of crystallization	Bodorkos, S, Love, GJ and Wingate, MTD 2006, 88405: biotite granodiorite, Harvey Well; Geochronology Record 606: Geological Survey of Western Australia, 4p.	http://geodownloads.dmp.wa.gov.au/downloads/Geochron/pdfs/88405.1.pdf	13.8	1	1	2.79766	5.45677	10.3794	-0.00887179	-0.0139535
88407	-24.1568	116.152	GSWA	Monzogranite	Moorarie Suite	Porphyritic monzogranite of the Moorarie Supersuite, within the Minnie Creek batholith, intruded by granodiorite dykes	1794 ± 8 Ma	U-Pb zircon, age of crystallization	BODORKOS, S., LOVE, G. J., and WINGATE, M. T. D., 2006, 88407: porphyritic monzogranite, Dunnise Well; Geochronology dataset 607, in Compilation of geochronology data, June 2006 update: Western Australia Geological Survey.	http://geodownloads.dmp.wa.gov.au/downloads/Geochron/pdfs/88407.1.pdf	-	-	-	2.19287	4.10058	7.25976	0.01	-0.545811
88419	-24.2535	115.842	GSWA	Monzogranite	Moorarie Suite	Monzogranite of the Moorarie Supersuite, intruded by granodiorite	1781 ± 6 Ma	U-Pb zircon, age of crystallization	Bodorkos, S, Love, GJ and Wingate, MTD 2006, 88419: porphyritic monzogranite, Hatches Soak; Geochronology Record 614: Geological Survey of Western Australia, 4p	http://geodownloads.dmp.wa.gov.au/downloads/Geochron/pdfs/88419.1.pdf	15	0.5	0.5	-0.3877	-0.955143	-2.16964	0.104312	-0.35565
88452	-22.447	116.002	GSWA	Granodiorite	Moorarie Suite	Granodiorite	1817-1773 Ma	Age of terrain	Sheppard, S, Johnson, SP and Occhipinti, SA 2016, Moorarie Supersuite (P_-MO-g): Geological Survey of Western Australia, WA Geology Online, Explanatory Notes extract	https://reportviewer.dmp.wa.gov.au/reportviewer/Default.aspx?reportPath=/ENS/Lithstrat%20Report&Unit_name=Moorarie%20Supersuite&GEOLCODE=P_-MO-g&rs:Command=Render	14.4	0.5	0.5	2.58705	5.03046	9.32444	-0.000488475	-0.25507
88499	-24.2535	115.842	GSWA	Gabbro	Moorarie Suite	Metagabbro within the Moorarie Supersuite	1817-1773 Ma	Age of terrain	Sheppard, S, Johnson, SP and Occhipinti, SA 2016, Moorarie Supersuite (P_-MO-g): Geological Survey of Western Australia, WA Geology Online, Explanatory Notes extract	https://reportviewer.dmp.wa.gov.au/reportviewer/Default.aspx?reportPath=/ENS/Lithstrat%20Report&Unit_name=Moorarie%20Supersuite&GEOLCODE=P_-MO-g&rs:Command=Render	14.4	-	-	2.01874	3.94591	7.46828	-0.0114651	-0.0422523
159724	-25.1255	116.181	GSWA	Foliated biotite monzogranite	Moorarie Suite	Grey, fine- to medium-grained, foliated biotite monzogranite with thin (up to 0.5 cm thick) pegmatite veins	1815 ± 4 Ma	U-Pb zircon, age of crystallization	NELSON, D. R., 2000, 159724: foliated biotite monzogranite, Geringee Bore; in Compilation of geochronology data, 1999: Western Australia Geological Survey, Record 2000/2, p. 42–45.	http://geodownloads.dmp.wa.gov.au/downloads/Geochron/pdfs/159724.1.pdf	-	-	-	4.40823	8.36403	15.7202	0.109492	-0.231503
159987	-24.9983	116.535	GSWA	Granodiorite	Moorarie Suite	Foliated porphyritic biotite granodiorite of the Dumbie Granodiorite with xenoliths of amphibolitic and tonalitic gneiss and biotite schist within the Gascoyne Complex	1810 ± 9 Ma	U-Pb zircon, age of crystallization	NELSON, D. R., 2000, 159987: foliated porphyritic biotite granodiorite, Madonga Creek; in Compilation of geochronology data, 1999: Western Australia Geological Survey, Record 2000/2, p. 46–49	http://geodownloads.dmp.wa.gov.au/downloads/Geochron/pdfs/159987.1.pdf	-	-	-	3.29569	6.12545	11.1822	0.145768	-0.488317
159995	-25.0847	116.144	GSWA	Biotite granodiorite	Moorarie Suite	Fine- and even-grained to porphyritic biotite-hornblende granodiorite of the Dumbie Granodiorite within the Gascoyne Complex	1811 ± 6 Ma	U-Pb zircon, age of crystallization	NELSON, D. R., 2000, 159995: biotite granodiorite, Middle Well; in Compilation of geochronology data, 1999: Western Australia Geological Survey, Record 2000/2, p. 50–53.	http://geodownloads.dmp.wa.gov.au/downloads/Geochron/pdfs/159995.1.pdf	-	-	-	3.41394	6.418	11.7441	0.113826	-0.485421
169087	-23.1155	115.55	GSWA	Granodiorite	Moorarie Suite	Even- and medium-grained, foliated to gneissic biotite granodiorite from unnamed unit interpreted to be metamorphosed Moorarie Supersuite within the Gascoyne Complex	1794 ± 9 Ma	U-Pb zircon, age of crystallization	Nelson, D.R., 2004, 169087: foliated biotite granodiorite, Minga Springs; Geochronology dataset 44; in Compilarion of geochronology data, June 2006 update: Western Australia Geological Survey.	http://geodownloads.dmp.wa.gov.au/downloads/Geochron/pdfs/169087.1.pdf	-	-	-	2.33	4.27	7.83	0.13	-0.29
178752	-23.904	115.548	GSWA	Granodiorite	Moorarie Suite	Metagranodiorite	1817-1773 Ma	Age of terrain	Sheppard, S, Johnson, SP and Occhipinti, SA 2016, Moorarie Supersuite (P_-MO-g): Geological Survey of Western Australia, WA Geology Online, Explanatory Notes extract	https://reportviewer.dmp.wa.gov.au/reportviewer/Default.aspx?reportPath=/ENS/Lithstrat%20Report&Unit_name=Moorarie%20Supersuite&GEOLCODE=P_-MO-g&rs:Command=Render	17.2	1.1	1.1	0.955975	1.73731	3.30549	0.0616346	0.0020094
180933	-24.3983	116.336	GSWA	Monzogranite	Moorarie Suite	leucocratic micromonzogranite dykes	1782 ± 7 Ma	U-Pb zircon; age of crystallization	Kirkland, CL, Wingate, MTD, Bodorkos, S and Sheppard, S 2009, 180933: monzogranite dyke, Mount Phillips Homestead; Geochronology Record 754: Geological Survey of Western Australia, 4p.	http://geodownloads.dmp.wa.gov.au/downloads/Geochron/pdfs/180933.1.pdf	12.8	9.2	4.1	2.043	3.993	7.377	-0.012	-0.225
183268	-24.4027	116.424	GSWA	Gabbro	Moorarie Suite	Gabbro	ca. 1800 Ma	Age of terrain	Johnson, SP, Korhonen, FJ, Kirkland CL, Cliff JB, Belousova EA, Sheppard S. 2017. An isotopic perspective on growth and differentiation of Proterozoic crust: from subduction magmatism to cratonization. Lithos, 268: 76-86. Suppl. Mat	http://www.sciencedirect.com/science/article/pii/S0024493716303887#ec0015	14.4	30.1	4	0.724	1.408	2.347	-0.001	-0.33
190660	-24.5902	116.655	GSWA	Monzogranite	Moorarie Suite	weakly recrystallized, medium- to coarse-grained biotite metamonzogranite	1791 ± 4 Ma	U-Pb zircon; age of crystallization	Wingate, MTD, Kirkland, CL, Johnson, SP and Sheppard, S 2012, 190660: metamonzogranite, Midway Bore; Geochronology Record 1036: Geological Survey of Western Australia, 4p.	http://geodownloads.dmp.wa.gov.au/downloads/Geochron/pdfs/190660.1.pdf	13.6	2	1.8	1.142	2.273	4.117	-0.0283	-0.206
190662	-24.7078	117.047	GSWA	Monzogranite	Moorarie Suite	foliated to gneissic biotite metamonzogranite	1788 ± 9 Ma	U-Pb zircon; age of crystallization	Wingate, MTD, Kirkland, CL and Johnson, SP 2011, 190662: gneissic metamonzogranite, Recovery Well; Geochronology Record 1005: Geological Survey of Western Australia, 5p.	http://geodownloads.dmp.wa.gov.au/downloads/Geochron/pdfs/190662.1.pdf	15.7	0.5	0.5	2.84704	5.50245	10.6933	0.0170448	0.212739
195820	-23.8717	115.363	GSWA	Tonalite	Moorarie Suite	seriate to slightly porphyritic biotite metatonalite	1794 ± 8 Ma	U-Pb zircon; age of crystallization	Wingate, MTD, Kirkland, CL and Johnson, SP 2013, 195820: metatonalite, Bee Well Creek; Geochronology Record 1099: Geological Survey of Western Australia, 4p.	http://geodownloads.dmp.wa.gov.au/downloads/Geochron/pdfs/195820.1.pdf	15	-	-	1.36625	2.6416	5.0543	0.00669351	0.0292936
195821	-23.8842	115.312	GSWA	Granodiorite	Moorarie Suite	biotite-muscovite metagranodiorite	1794 ± 5 Ma	U-Pb zircon; age of crystallization	Wingate, MTD, Kirkland, CL and Johnson, SP 2013, 195821: metagranodiorite, Wirradong Well; Geochronology Record 1100: Geological Survey of Western Australia, 4p.	http://geodownloads.dmp.wa.gov.au/downloads/Geochron/pdfs/195821.1.pdf	15.6	2.8	2.7	-0.412	-0.843	-1.818	0.022	-0.216
195889	-23.5898	115.348	GSWA	Monzogranite	Moorarie Suite	foliated biotite-garnet paragneiss inclusion in granite	1809 ± 11 Ma	U-Pb zircon; age of crystallization	Wingate, MTD, Kirkland, CL and Korhonen, FJ 2014, 195889: biotite-garnet gneiss inclusion, Browns Well; Geochronology Record 1213: Geological Survey of Western Australia, 4p.	http://geodownloads.dmp.wa.gov.au/downloads/Geochron/pdfs/195889.1.pdf	15	0.5	0.5	1.76375	3.40744	6.64029	0.0103692	0.156238
Durlacher Supersuite (1.68-1.62 Ga)
142855	-25.328	117.92	GSWA	Monzogranite	Durlacher Suite	Medium-grained, porphyritic monzogranite pluton of the Discretion Granite that extends beyond Mount Marquis	1619 ± 19 Ma	U-Pb zircon, age of crystallization	Nelson, DR 1998, 142855: porphyritic monzogranite, Anderson Well; Geochronology Record 371: Geological Survey of Western Australia, 4p	http://geodownloads.dmp.wa.gov.au/downloads/Geochron/pdfs/142855.1.pdf	-	-	-	4.49517	8.39042	15.5723	0.183763	-0.43589
168769	-23.1155	115.55	GSWA	Granodiorite	Durlacher Suite	Granodiorite	2002-1974 Ma	Age of terrain	Sheppard, S and Occhipinti, SA 2016, Dalgaringa Supersuite (P_-DA-mg): Geological Survey of Western Australia, WA Geology Online, Explanatory Notes extract,	https://reportviewer.dmp.wa.gov.au/reportviewer/Default.aspx?reportPath=/ENS/Lithstrat%20Report&Unit_name=Durlacher%20Supersuite&GEOLCODE=P_-DU-g&rs:Command=Render	13.6	1	0.6	5.05996	9.91273	18.7992	-0.0328895	-0.118945
169053	-23.9585	116.249	GSWA	Monzogranite	Durlacher Suite	Dark-grey, even- and medium-grained, biotite-muscovite monzogranite	1635 ± 15 Ma	U-Pb zircon, age of crystallization	NELSON, D. R., 2002, 169053: biotite-muscovite monzogranite, Fraser Well; in Compilation of geochronology data, 2001: Western Australia Geological Survey, Record 2002/2, p. 35–38.	http://geodownloads.dmp.wa.gov.au/downloads/Geochron/pdfs/169053.1.pdf	-	-	-	3.18375	6.13082	11.5766	0.0314226	-0.106622
169054	-23.9465	116.307	GSWA	Tonalite	Durlacher Suite	Dark-grey, fine- to medium- and even-grained, variably schistose quartz-feldspar-biotite metatonalite of the Pimbyana Granite	1674 ± 6 Ma	U-Pb zircon, age of crystallization	NELSON, DR 2002, 169054: metatonalite, Fraser Prospect; in Compilation of geochronology data, 2001: Geological Survey of Western Australia, Record 2002/2, p. 39–42.	http://geodownloads.dmp.wa.gov.au/downloads/Geochron/pdfs/169054.1.pdf	-	-	-	3.43216	6.61453	12.7853	0.0311851	0.179821
169090	-23.3901	115.53	GSWA	Monzogranite	Durlacher Suite	Undeformed, medium-grained porphyritic biotite monzogranite of Durlacher Supersuite intruding metasandstone unit of Pooranoo Metamorphics	1696 ± 20 Ma	U-Pb zircon; age of crystallization	Nelson, DR 2004, 169090: porphyritic biotite monzogranite, Hogan Well; Geochronology Record 46: Geological Survey of Western Australia, 6p.	http://geodownloads.dmp.wa.gov.au/downloads/Geochron/pdfs/169090.1.pdf	15.4	1.5	1.5	3.022	5.854	12.273	0.011	1.122
178030	-23.5456	115.585	GSWA	Granodiorite	Durlacher Suite	Biotite-rich granodiorite containing metasedimentary xenoliths	1678 ± 6 Ma	U-Pb zircon; age of crystallization	Nelson, DR 2005, 178030: biotite granodiorite, Robinson Well; Geochronology Record 539: Geological Survey of Western Australia, 4p.	http://geodownloads.dmp.wa.gov.au/downloads/Geochron/pdfs/178030.1.pdf	17.2	-	-	2.92668	5.69936	10.8775	-0.00444772	0.0209419
178772	-23.5906	115.589	GSWA	Monzogranite	Durlacher Suite	Monzogranite	2002-1974 Ma	Age of terrain	Sheppard, S and Occhipinti, SA 2016, Dalgaringa Supersuite (P_-DA-mg): Geological Survey of Western Australia, WA Geology Online, Explanatory Notes extract,	https://reportviewer.dmp.wa.gov.au/reportviewer/Default.aspx?reportPath=/ENS/Lithstrat%20Report&Unit_name=Durlacher%20Supersuite&GEOLCODE=P_-DU-g&rs:Command=Render	10	0.4	0.4	2.10335	4.11389	9.22976	-0.0131979	1.39889
180936	-24.4612	116.557	GSWA	Tonalite	Durlacher Suite	small metamorphosed tonalite intrusion	1659 ± 6 Ma	U-Pb zircon, age of crystallization	Kirkland, CL, Wingate, MTD, Bodorkos, S and Farrell, TR 2009, 180936: foliated tonalite, Leake Spring: Geochronology Record 750: Geological Survey of Western Australia, 4p.	http://geodownloads.dmp.wa.gov.au/downloads/Geochron/pdfs/180936.1.pdf	-	-	-	3.98193	7.72966	14.9023	0.00902881	0.161784
183216	-24.4048	116.039	GSWA	Monzogranite	Durlacher Suite	medium-grade metasedimentary succession of psammitic and pelitic schists,	2002-1974 Ma	Age of terrain	Sheppard, S and Occhipinti, SA 2016, Dalgaringa Supersuite (P_-DA-mg): Geological Survey of Western Australia, WA Geology Online, Explanatory Notes extract,	https://reportviewer.dmp.wa.gov.au/reportviewer/Default.aspx?reportPath=/ENS/Lithstrat%20Report&Unit_name=Durlacher%20Supersuite&GEOLCODE=P_-DU-g&rs:Command=Render	14.8	2.3	2.4	3.47	6.769	12.841	-0.01	-0.058
186923	-24.7846	116.372	GSWA	Monzogranite	Durlacher Suite	Monzogranite	2002-1974 Ma	Age of terrain	Sheppard, S and Occhipinti, SA 2016, Dalgaringa Supersuite (P_-DA-mg): Geological Survey of Western Australia, WA Geology Online, Explanatory Notes extract,	https://reportviewer.dmp.wa.gov.au/reportviewer/Default.aspx?reportPath=/ENS/Lithstrat%20Report&Unit_name=Durlacher%20Supersuite&GEOLCODE=P_-DU-g&rs:Command=Render	15	0.6	0.6	5.63334	10.9816	20.9986	-0.00718055	0.0306056
SUPRACRUSTAL ROCKS
Ashburton Basin (2.45-1.80 Ga)
p238624	-22.606	116.181	C.L.	Paulsens deposit	Fortescue Group	Disseminated sulfides associated with hydrothermal activity in ankerite-calcite altered black shale with narrow quartz veins	2403 ± 5 Ma	Intergrown monazite-pyrite in hydrothermal mineralisation	Fielding, I, Johnson, SP, Zi, JW, Rasmussen B, Muhling, JR, Dunkley, DJ, Sheppard, S, Wingate, MTD, Rogers, JR. 2017. In situ phosphate dating of orogenic gold mineralization at Paulsens mine, southern Pilbara. Economic Geology 112, 1205-1230.		-	-	-	0.427065	-0.0747771	-1.00836	0.465576	-0.866291
600009	-23.428	117.903	C.L.	Mt Olympus Deposit	Wyloo Group	Pyrite in quartz veins crosscutting metasedimentary sandstone units	1738 ± 5 Ma	U-Pb in intergrown monazite with pyrite	Şener, AK, Young, C, Groves, DI, Krapež, B, and Fletcher, IR, 2005, Major orogenic gold episode associated with Cordilleran-style tectonics related to the assembly of Paleoproterozoic Australia? Geology, v. 33, no. 3, p. 225–228.	http://dx.doi.org/10.1130/G21017.1	-	-	-	8.45848	16.5584	31.82	-0.0351547	0.124622
Yerrida Basin (2.26-2.17 Ga)
THD001	-25.404	119.727	C.L.	Black Shale	Yerrida Basin	Finely laminated black shale with disseminated diagenetic pyrite and pyritic nodules	2173 ± 64 Ma	Minimum depositional age, Pb-Pb Carbonate	Woodhead, J.D., and Hergt, J.M., 1997, Application of the `double spike’ technique to Pb-isotope geochronology: Chemical geology, v. 138, no. 3–4, p. 311–321.	http://dx.doi.org/10.1016/S0009-2541(97)00013-2	-	-	-	-17.0365	-32.9707	-62.2134	0.0814778	-0.499467
119712	-26.2734	120.225	GSWA	Dolerite	Yerrida Basin	Dolerite sill within Juderina Formation	2170-1660 Ma	Age of Winplain Group	Johnson, SP (partial report), Juderina Formation (P_-YWj-s): Geological Survey of Western Australia, WA Geology Online, Explanatory Notes extract, viewed 02 April 2017, <www.dmp.wa.gov.au/ens>. Johnson, SP (partial report), Juderina Formation (P_-YWj-s): Geological Survey of Western Australia, WA Geology Online, Explanatory Notes extract, viewed 02 April 2017, <www.dmp.wa.gov.au/ens>. Johnson, SP…	https://reportviewer.dmp.wa.gov.au/reportviewer/Default.aspx?reportPath=/ENS/Lithstrat%20Report&Unit_name=Juderina%20Formation&GEOLCODE=P_-YWj-s&rs:Command=Render	11.8	10	2.7	6.323	12.415	23.63	-0.052	-0.091
Bryah Basin (2.05-1.99 Ga)
120369	-25.7019	118.648	GSWA	Mafic volcaniclastic breccia	Bryah Basin	Mafic volcaniclastic breccia	2014-1920 Ma	Age of terrain	Johnson, SP (partial report), Bryah Group, lower (P_-BYL-xbb-f): Geological Survey of Western Australia, WA Geology Online, Explanatory Notes extract, viewed 07 October 2016, <www.dmp.wa.gov.au/ens>.	https://reportviewer.dmp.wa.gov.au/reportviewer/Default.aspx?reportPath=/ens/Tectonic%20Report&rs%3aCommand=Render&Tectonic_Code=BY	12	1.4	1.2	-3.859	-7.425	14.1	-0.028	-0.039
DRDD003 - 97.5 m	-25.7432	118.781	C.L.	Mafic volcanic	Bryah Basin	Black shales interleaved with mafic volcanic rocks of the Karalundi Formation	2014-1920 Ma	Age of terrain	Johnson, SP (partial report), Bryah Group, lower (P_-BYL-xbb-f): Geological Survey of Western Australia, WA Geology Online, Explanatory Notes extract, viewed 07 October 2016, <www.dmp.wa.gov.au/ens>.		3.3	14.2	2.8	4.26	8.28	15.46	0.005	-0.338
Narracoota basalt	-25.98	118.68	C.L.	Basalt	Bryah Basin	Medium grained, massive basalt	2014-1920 Ma	Age of terrain	Johnson, SP (partial report), Bryah Group, lower (P_-BYL-xbb-f): Geological Survey of Western Australia, WA Geology Online, Explanatory Notes extract, viewed 07 October 2016, <www.dmp.wa.gov.au/ens>.		4.1	0.6	0.6	0.316686	0.587696	1.42329	0.0140658	0.306371
TRBDD007	-25.521	119.38	C.L.	Mafic volcanic	Bryah Basin	Mafic volcaniclastic rocks with chalcopyrite mineralization from the Narracoota Formation	2014-1920 Ma	Age of terrain	Johnson, SP (partial report), Bryah Group, lower (P_-BYL-xbb-f): Geological Survey of Western Australia, WA Geology Online, Explanatory Notes extract, viewed 07 October 2016, <www.dmp.wa.gov.au/ens>.		3	30	3	5.189	10.197	20.606	-0.0495	1.142
YER006	-26.3134	118.997	C.L.	Mafic volcanic	Bryah Basin	massive , vesicular microgabbro interpreted to be a high-level dolerite sill rather than a basaltic flow	2014-1920 Ma	Age of terrain	Johnson, SP (partial report), Bryah Group, lower (P_-BYL-xbb-f): Geological Survey of Western Australia, WA Geology Online, Explanatory Notes extract, viewed 07 October 2016, <www.dmp.wa.gov.au/ens>.		6	1.7	0.7	-1.13743	-2.1752	-3.63934	-0.0166121	0.489505
YER007a	-26.2059	119.521	C.L.	Mafic volcanic	Bryah Basin	Fine grained, even textured basalt	2014-1920 Ma	Age of terrain	Johnson, SP (partial report), Bryah Group, lower (P_-BYL-xbb-f): Geological Survey of Western Australia, WA Geology Online, Explanatory Notes extract, viewed 07 October 2016, <www.dmp.wa.gov.au/ens>.		4.7	20.2	4	-2.952	-5.682	-11.151	-0.021	-0.383
YER009	-26.1631	119.502	C.L.	Mafic volcanic	Bryah Basin	Medium grained, massive, fractured dolerite	2014-1920 Ma	Age of terrain	Johnson, SP (partial report), Bryah Group, lower (P_-BYL-xbb-f): Geological Survey of Western Australia, WA Geology Online, Explanatory Notes extract, viewed 07 October 2016, <www.dmp.wa.gov.au/ens>.		4.7	9.5	3	-0.039	-0.05	-0.395	0.009	-0.3
yer015	-25.5628	117.715	C.L.	Ultramafic intrusion	Bryah Basin	Metaperidotite from the Trillbar complex	2014-1920 Ma	Age of terrain	Johnson, SP (partial report), Bryah Group, lower (P_-BYL-xbb-f): Geological Survey of Western Australia, WA Geology Online, Explanatory Notes extract, viewed 07 October 2016, <www.dmp.wa.gov.au/ens>.		22.7	5.4	3	2.26	4.43	8.26	-0.017	-0.171
YER028	-25.5876	118.212	C.L.	Mafic volcanic	Bryah Basin	Massive mafic volcanic with pillow structures	2014-1920 Ma	Age of terrain	Johnson, SP (partial report), Bryah Group, lower (P_-BYL-xbb-f): Geological Survey of Western Australia, WA Geology Online, Explanatory Notes extract, viewed 07 October 2016, <www.dmp.wa.gov.au/ens>.		6	0.7	0.8	0.825578	1.59156	2.91048	0.00624216	-0.115642
Yer047	-25.9955	118.681	C.L.	Mafic volcanic	Bryah Basin	Massive silicified epidote-chlorite basalt	2014-1920 Ma	Age of terrain	Johnson, SP (partial report), Bryah Group, lower (P_-BYL-xbb-f): Geological Survey of Western Australia, WA Geology Online, Explanatory Notes extract, viewed 07 October 2016, <www.dmp.wa.gov.au/ens>.		15.3	1.2	0.8	0.350804	0.654398	1.06836	0.0138428	-0.175359
YER049	-25.5851	119.214	C.L.	Mafic volcanic	Bryah Basin	Massive, carbonate-bearing fine grained basalt	2014-1920 Ma	Age of terrain	Johnson, SP (partial report), Bryah Group, lower (P_-BYL-xbb-f): Geological Survey of Western Australia, WA Geology Online, Explanatory Notes extract, viewed 07 October 2016, <www.dmp.wa.gov.au/ens>.		4	3.4	2.5	0.851	1.738	3.389	-0.043	0.082
197758 Degrussa	-25.57	119.25	C.L.	VHMS mineralisation; Degrussa deposit	Bryah Basin	Mafic volcaniclastic rocks with chalcopyrite + pyrrhotite + pentlandite mineralisation from the Narracoota Formation	2020 ± 10 Ma	Re-Os molybdenite	Hawke, M., Meffre, S., Stein, H., Hilliard, P., Large, R., Gemmell, B. 2015. Geochronology of the Degrussa Volcanic-hosted massive sulfide deposit and associated mineralisation of the Yerrida, Bryah and Padbury Basins, Western Australia. Precambrian Research, 267: 250-284	http://www.sciencedirect.com/science/article/pii/S0301926815002247	-	-	-	1.69073	3.39153	6.59329	-0.0544778	0.139544
Padbury Basin (2.01-1.80 Ga)
116848	-25.3197	118.309	GSWA	Chloritic schist	Padbury Basin	Chloritic schist	1983-1811 Ma	Age of terrain	Thorne, AM, Johnson, SP and Martin, DM (partial report), Padbury Group (P_-PA-s): Geological Survey of Western Australia, WA Geology Online, Explanatory Notes extract, viewed 07 October 2016, <www.dmp.wa.gov.au/ens>.	https://reportviewer.dmp.wa.gov.au/reportviewer/Default.aspx?reportPath=/ens/Tectonic%20Report&rs%3aCommand=Render&Tectonic_Code=PD	15	28.6	3.7	7.229	14.19	28.077	-0.05399	0.94
156810	-24.9709	117.752	GSWA	Sandstone	Padbury Basin	Sanstone within the Labouchere Formation	1803 ± 6 Ma	U-Pb zircon; Maximum depositional age	Wingate, MTD, Kirkland, CL, Thorne, AM and Cutten, HN 2014, 156810: metasandstone, Mount Egerton No. 1 Well; Geochronology Record 1186: Geological Survey of Western Australia, 6p.	http://geodownloads.dmp.wa.gov.au/downloads/Geochron/pdfs/156810.1.pdf	15.1	0.5	0.5	3.99481	7.7893	14.6094	-0.00912996	-0.242162
Edmund Basin (1.68-1.45 Ga)
91591	-24.6106	118.798	GSWA	Rhyolite	Edmund Basin	Rhyolite within the Coobarra Formation of the Bangemall Group.	1638 ± 14 Ma	U-Pb zircon, age of crystallization	Nelson, DR 1995, 91591: porphyritic rhyolite, Tangadee; Geochronology Record 85: Geological Survey of Western Australia, 4p.	http://geodownloads.dmp.wa.gov.au/downloads/Geochron/pdfs/91591.1.pdf	14.1	1.8	1.8	7.352	14.459	27.76	-0.068	0.143
143450	-24.8111	117.386	GSWA	Dolerite dyke	Edmund Basin	Dolerite sill within a silicified siltstone of the Kiangi Creek Formation of the Edmund Group	1453 ± 7 Ma	U-Pb zircon, age of crystallization	Wingate, MTD, Kirkland, CL, Cutten, HN and Thorne, AM 2012, 143450: dolerite sill, Top Camp Well; Geochronology Record 1078: Geological Survey of Western Australia, 4p.	http://geodownloads.dmp.wa.gov.au/downloads/Geochron/pdfs/143450.1.pdf	14.6	52.3	3.5	0.909	1.839	3.182	-0.038	-0.315
148973	-23.5328	116.587	GSWA	Silicified quartz sandstone	Edmund Basin	Silicified, very thick-bedded, fine to medium grained quartz sandstone near the stratigraphic top of the Kiangi Creek Formation	1682 ± 18 Ma	U-Pb zircon; Maximum depositional age	WINGATE, M. T. D., BODORKOS, S., and SIRCOMBE, K. N., 2007, 148973: silicified quartz sandstone, Strama Bore; Geochronology dataset 690, in Compilation of geochronology data: Western Australia Geological Survey.	http://geodownloads.dmp.wa.gov.au/downloads/Geochron/pdfs/148973.1.pdf	-	-	-	4.58	8.81	16.24	0.05	-0.57
148975	-23.5708	116.593	GSWA	Lithic quartz sandstone	Edmund Basin	Massive, medium-grained, feldspathic quartz sandstone of the upper Coodardoo Formation	1674 ± 24 Ma	U-Pb zircon; Maximum depositional age	Wingate, MTD, Bodorkos, S and Sircombe, KN 2007, 148975: lithic quartz sandstone, Strama Bore; Geochronology Record 692: Geological Survey of Western Australia, 5p.	http://geodownloads.dmp.wa.gov.au/downloads/Geochron/pdfs/148975.1.pdf	15	0.5	0.5	5.96689	11.5073	22.1904	0.0570562	0.213325
148994	-24.4768	117.225	GSWA	Sandstone-siltstone	Edmund Basin	thin- to very thick-bedded, fine- to medium-grained quartz sandstone interbedded with parallel platy laminated siltstone	1461 ± 7 Ma	U-Pb zircon; Maximum depositional age	Wingate, MTD, Kirkland, CL and Thorne, AM 2010, 148994: quartz sandstone, Woolcott Well; Geochronology Record 874: Geological Survey of Western Australia, 5p	http://geodownloads.dmp.wa.gov.au/downloads/Geochron/pdfs/148994.1.pdf	16.2	-	-	2.315	4.53665	8.69251	-0.0188093	0.05528
149019	-24.6242	118.692	GSWA	Felsic volcaniclastic sandstone	Edmund Basin	laminated to massive, fine-grained volcaniclastic sandstone	1768 ± 7 Ma	U-Pb zircon; Age of xenocrystic component	Wingate, MTD, Kirkland, CL and Thorne, AM 2010, 149019: felsic volcaniclastic rock, Tangadee Road; Geochronology Record 875: Geological Survey of Western Australia, 4p.	http://geodownloads.dmp.wa.gov.au/downloads/Geochron/pdfs/149019.1.pdf	15	0.5	0.5	1.88266	3.67134	9.04244	-0.0064007	2.05537
149031	-25.0535	118.337	GSWA	Felsic volcaniclastic sandstone	Edmund Basin	Massive to irregular stratified felsic volcaniclastic sandstone in the uppermost part of the Ullawarra Formation	1463 ± 8 Ma	U-Pb zircon; Maximum depositional age	Wingate, MTD, Kirkland, CL and Thorne, AM 2010, 149031: felsic volcaniclastic rock, Boundary Bore; Geochronology Record 871: Geological Survey of Western Australia, 6p.	http://geodownloads.dmp.wa.gov.au/downloads/Geochron/pdfs/149031.1.pdf	15	0.5	0.5	2.01064	3.9119	8.39713	-0.00208382	0.951434
156681	-24.1639	117.214	GSWA	Dolerite dyke	Edmund Basin	Narimbunna Dolerite	1465-1449 Ma	Age of Narimbunna Dolerite	Blay, OA, Johnson, SP and Thorne, AM 2015, Narimbunna Dolerite (P_-_nr-od): Geological Survey of Western Australia, WA Geology Online, Explanatory Notes extract, viewed 02 April 2017, <www.dmp.wa.gov.au/ens>	https://reportviewer.dmp.wa.gov.au/reportviewer/Default.aspx?reportPath=/ENS/Lithstrat%20Report&Unit_name=Narimbunna%20Dolerite&GEOLCODE=P_-_nr-od&rs:Command=Render	14.6	26.9	2.8	3.213	6.318	11.733	-0.036	-0.305
156681	-24.1639	117.214	GSWA	Dolerite dyke	Edmund Basin	Narimbunna Dolerite	1465-1449 Ma	Age of Narimbunna Dolerite	Blay, OA, Johnson, SP and Thorne, AM 2015, Narimbunna Dolerite (P_-_nr-od): Geological Survey of Western Australia, WA Geology Online, Explanatory Notes extract, viewed 02 April 2017, <www.dmp.wa.gov.au/ens>	https://reportviewer.dmp.wa.gov.au/reportviewer/Default.aspx?reportPath=/ENS/Lithstrat%20Report&Unit_name=Narimbunna%20Dolerite&GEOLCODE=P_-_nr-od&rs:Command=Render	10	16	3	2.94	5.77	10.74	-0.031	-0.254
169855	-23.398	117.037	GSWA	Dolerite dyke	Edmund Basin	Narimbunna Dolerite	1465-1449 Ma	Age of Narimbunna Dolerite	Blay, OA, Johnson, SP and Thorne, AM 2015, Narimbunna Dolerite (P_-_nr-od): Geological Survey of Western Australia, WA Geology Online, Explanatory Notes extract, viewed 02 April 2017, <www.dmp.wa.gov.au/ens>	https://reportviewer.dmp.wa.gov.au/reportviewer/Default.aspx?reportPath=/ENS/Lithstrat%20Report&Unit_name=Narimbunna%20Dolerite&GEOLCODE=P_-_nr-od&rs:Command=Render	14.9	3	3	-0.169	-0.327	-0.816	-0.001	-0.195
174505	-24.073	115.67	GSWA	Dolerite dyke	Edmund Basin	Narimbunna Dolerite	1465-1449 Ma	Age of Narimbunna Dolerite	Blay, OA, Johnson, SP and Thorne, AM 2015, Narimbunna Dolerite (P_-_nr-od): Geological Survey of Western Australia, WA Geology Online, Explanatory Notes extract, viewed 02 April 2017, <www.dmp.wa.gov.au/ens>	https://reportviewer.dmp.wa.gov.au/reportviewer/Default.aspx?reportPath=/ENS/Lithstrat%20Report&Unit_name=Narimbunna%20Dolerite&GEOLCODE=P_-_nr-od&rs:Command=Render	15	-	-	0.453266	0.888144	1.72433	-0.00402969	0.0361822
189223	-25.1332	118.269	GSWA	Dolerite dyke	Edmund Basin	dolerite sill intruded into finegrained siliciclastic sedimentary rocks of the Discovery Formation	1450 ± 5 Ma	U-Pb zircon; age of crystallization	Wingate, MTD, Kirkland, CL and Cutten, HN 2013, 189223: dolerite sill, Mount Arapiles; Geochronology Record 1118: Geological Survey of Western Australia, 4p.	http://geodownloads.dmp.wa.gov.au/downloads/Geochron/pdfs/189223.1.pdf	6.8	26.8	3.1	0.721	1.406	2.444	-0.00327	-0.2298
189224	-25.0704	117.744	GSWA	Dolerite dyke	Edmund Basin	dolerite sill intruded into finegrained siliciclastic sedimentary rocks (siltstone, fine to very coarse grained sandstone, and dolostone; minor conglomerate, chert, and felsic volcanic rock) of the Kiangi Creek Formation	Ca. 1450 Ma	U-Pb baddeleyite; age of crystallization	Wingate, MTD, Kirkland, CL and Cutten, HN 2014, 189224: dolerite sill, Sawback Range; Geochronology Record 1211: Geological Survey of Western Australia, 4p.	http://geodownloads.dmp.wa.gov.au/downloads/Geochron/pdfs/189224.1.pdf	16.4	34.2	4.2	0.828	1.623	2.74	-0.00723	-0.347
DD111	-23.7223	119.295	C.L.	Prairie Deposit	Fortescue Group	Small veins of sphalerite + galena in quartz replacing mafic volcanic rocks of the Fortescue Group	~1775 ± 30 Ma	Pb-Pb galena	Davaadorj, 2015; unpublished MSc thesis		-	-	-	1.24398	2.20802	3.9775	0.107459	-0.221894
DD410	-23.7094	119.273	C.L.	Wolf Deposit	Edmund Basin	Massive sphalerite + galena mineralization replacing brecciated mudstone of the Edmund Basin	Protereozoic	Hosted in Edmund Basin sediments	Martin, D.McB., Thorne, A.M. 2004, Tectonic setting and basin evolution of the Bangemall Supergroup in the northwestern Capricorn Orogen, Precambrian Research, 128(3-4), p385-409 (Refid:50225)		-	-	-	3.40786	5.35899	9.44254	0.651555	-0.764092
HY2_60	-24.6493	118.564	C.L.	Abra Deposit	Edmund Basin	Pyrite and galena in quartz veins associated with hydrothermal activity in the Black Zone of the deposit	1640-1590 Ma	Hosted in Edmund Basin sediments	Pirajno, F., Mernagh, T.P., Huston, D., Creaser, R.A., and Seltmann, R., 2016/7, The Mesoproterozoic Abra polymetallic sedimentary rock-hosted mineral deposit, Edmund Basin, Western Australia: Ore Geology Reviews, v. 76, p. 442–462.	http://dx.doi.org/10.1016/j.oregeorev.2015.04.019	-	-	-	13.1839	25.8429	49.7929	-0.0427795	0.120932
KW14_12	-23.799	120.23	C.L.	Karlawinda	Edmund Basin	Recrystallised metasedimentary sandstone with quartz veins and hydrothermal pyrite	2248 ± 79 Ma	Maximum age of mineralisation prior to cross-cutting dolerite, U-Pb in Zircon	Ferguson, M.R.M., 2012, Mineral Paragenesis and Geometallurgy of the Karlawinda Deposit, Western Australia [unpublished BSc (Hons) thesis]: Centre of Excellence in Ore Deposits, University of Tasmania		-	-	-	2.02226	3.99108	7.48115	-0.0311553	-0.115514
180932	-24.413	116.046	GSWA	Amphibolite	Unknown	Amphibolite	Unknown	Unknown			14.6	18.2	3	2.037	4.093	7.865	-0.068	0.075
Collier Basin (1.17-1.07 Ga)
152927	-23.7621	116.774	GSWA	Dolerite dyke	Collier Basin	Warakurna Dolerite	< 1171 Ma	Maximum age of Collier Gp	Thorne, AM 2016, Collier Group (P_-MC-s): Geological Survey of Western Australia, WA Geology Online, Explanatory Notes extract, viewed 07 October 2016, <www.dmp.wa.gov.au/ens>.	https://reportviewer.dmp.wa.gov.au/reportviewer/Default.aspx?reportPath=/ens/Tectonic%20Report&rs%3aCommand=Render&Tectonic_Code=MC	10.2	37.1	3.2	0.393	0.778	1.563	-0.007	0.085
Samples with not enough sulfur
88495			GSWA	monzogranite	Moorarie Suite		1817-1773 Ma	Age of terrain	Sheppard, S, Johnson, SP and Occhipinti, SA 2016, Moorarie Supersuite (P_-MO-g): Geological Survey of Western Australia, WA Geology Online, Explanatory Notes extract		14
116817			GSWA	Sedimentary breccia							13.6
116847			GSWA	Shale							10
143440			GSWA	Felsic volcaniclastic sandstone	Edmund Basin		1455 ± 9 Ma	U-Pb zircon, age of crystallization	Wingate, MTD, Kirkland, CL and Cutten, HN 2012, 143440: felsic metavolcaniclastic rock, Nicken Bore; Geochronology Record 1029: Geological Survey of Western Australia, 6p.		14.4
148922			GSWA	Crystal-vitric tuff	Ashburton basin		1806 ± 9 Ma	U-Pb zircon, age of crystallization	Nelson, DR 2004, 148922: crystal-vitric tuff, Koonong Pool; Geochronology Record 249: Geological Survey of Western Australia, 4p.		15.2
148969			GSWA	Sandstone	Edmund Basin		1772 ± 10 Ma	U-Pb zircon, age of crystallization	Wingate, MTD, Bodorkos, S and Sircombe, KN 2007, 148969: dolomitic quartz sandstone, Needle Hill Bore; Geochronology Record 686: Geological Survey of Western Australia, 6p.		16.3
148972			GSWA	Feldspathic sandstone	Edmund Basin		1664 ± 6 Ma	U-Pb zircon; Maximum depositional age	Wingate, MTD, Bodorkos, S and Sircombe, KN 2007, 148972: feldspathic sandstone, Ulna Well; Geochronology Record 689: Geological Survey of Western Australia, 7p		14.4
149021			GSWA	Pebbly sandstone	Edmund Basin		1789 ± 6 Ma	U-Pb zircon; Maximum depositional age	Wingate, MTD, Kirkland, CL and Thorne, AM 2010, 149021: quartz sandstone, Tangadee Road; Geochronology Record 876: Geological Survey of Western Australia, 5p.		3.1
156813			GSWA	Sedimentary siliciclastic	Edmund Basin		1799 ± 10 Ma	U-Pb zircon; Maximum depositional age	Wingate, MTD, Kirkland, CL and Thorne, AM 2012, 156813: pebbly sandstone, Mount Egerton No. 2 Well; Geochronology Record 1030: Geological Survey of Western Australia, 5p.		13.1
156814			GSWA	Sedimentary siliciclastic	Padbury Basin		2010 ± 21 Ma	U-Pb zircon; Maximum depositional age	Wingate, MTD, Kirkland, CL and Thorne, AM 2012, 156814: metasandstone, Mount Egerton No. 1 Well; Geochronology Record 1031: Geological Survey of Western Australia, 5p.		14.4
169087			GSWA	Granodiorite	Moorarie Suite		1794 ± 9 Ma	U-Pb zircon; age of crystallization	Nelson, DR 2004, 169087: foliated biotite granodiorite, Minga Springs; Geochronology Record 44: Geological Survey of Western Australia, 4p		13.6
169810			GSWA	Monzogranite	Moorarie Suite		1800 ± 6 Ma	U-Pb zircon; age of crystallization	Wingate, MTD, Kirkland, CL, Thorne, AM and Johnson, SP 2013, 169810: granodiorite gneiss, Junction Well; Geochronology Record 1116: Geological Survey of Western Australia, 4p.		14.2
169811			GSWA	Quartz sandstone	Edmund Basin		1790 ± 4 Ma	U-Pb zircon; Maximum depositional age	Wingate, MTD, Kirkland, CL and Thorne, AM 2012, 169811: quartz sandstone, West Creek; Geochronology Record 1032: Geological Survey of Western Australia, 5p		3.8
169861			GSWA	monzogranite	Moorarie Suite		1803 ± 6 Ma	U-Pb zircon; age of crystallization	Wingate, MTD, Kirkland, CL, Thorne, AM and Johnson, SP 2014, 169861: altered metagranite, Havelock Bore; Geochronology Record 1207: Geological Survey of Western Australia, 4p.		15.8
180936			GSWA	Tonalite	Durlacher Suite		1659 ± 6 Ma	U-Pb zircon; age of crystallization	Kirkland, CL, Wingate, MTD, Bodorkos, S and Farrell, TR 2009, 180936: foliated tonalite, Leake Spring; Geochronology Record 750: Geological Survey of Western Australia, 4p.		15
183287			GSWA	Granodiorite	Thirty Three Supersuite		1309 ± 26 Ma	U-Pb zircon; age of crystallization	Kirkland, CL, Wingate, MTD, Bodorkos, S and Sheppard, S 2009, 183287: granite, Perseverance Well; Geochronology Record 756: Geological Survey of Western Australia, 4p		7
184160			GSWA	Psammitic schist	Moogie Metamorphics		2485 ± 3 Ma	U-Pb zircon; Maximum depositional age	Wingate, MTD, Kirkland, CL, Bodorkos, S and Sheppard, S 2010, 184160: psammitic schist, Weedarrah Homestead; Geochronology Record 863: Geological Survey of Western Australia, 5p.		10.1
185953			GSWA	quartzite	Pooranoo Metamorphics		1785 ± 14 Ma	U-Pb zircon; Maximum depositional age	Wingate, MTD, Kirkland, CL, Johnson, SP and Sheppard, S 2010, 185953: quartzite, Mount James; Geochronology Record 906: Geological Survey of Western Australia, 5p.		14.5
186935			GSWA	Gabbro							15.6
187496			GSWA	Gabbro	Durlacher Suite		2002-1974 Ma	Age of terrain	Sheppard, S and Occhipinti, SA 2016, Dalgaringa Supersuite (P_-DA-mg): Geological Survey of Western Australia, WA Geology Online, Explanatory Notes extract,		12.5
189219			GSWA	Sandstone	Edmund Basin		1069 ± 19 Ma	U-Pb zircon; Maximum depositional age	Wingate, MTD, Kirkland, CL, Thorne, AM and Cutten, HN 2014, 189219: siltstone, ESR Well No 12; Geochronology Record 1210: Geological Survey of Western Australia, 5p.		15
190685			GSWA	Tonalite	Moorarie Suite		1811 ± 5 Ma	U-Pb zircon; age of crystallization	Wingate, MTD, Kirkland, CL and Johnson, SP 2011, 190685: biotite metagranodiorite, Hibernian gold deposit; Geochronology Record 1004: Geological Survey of Western Australia, 5p.		10
195852			GSWA	Semi-pelitic schist							15.1
195896			GSWA	Monzogranite	Archean Sylvania Inlier						13.6
208363			GSWA	Semipelitic schist	Leake Spring Metamorphics		1842-1807 Ma	Age of terrain	Sheppard, S and Johnson, SP 2016, Leake Spring Metamorphics (P_-LS-xmd-mk): Geological Survey of Western Australia, WA Geology Online, Explanatory Notes extract, viewed 07 October 2016, <www.dmp.wa.gov.au/ens>.		15
YER015			C.L.	Ultramafic intrusion	Bryah Basin	Metaperidotite from the Trillbar complex	2014-1920 Ma	Age of terrain	Johnson, SP (partial report), Bryah Group, lower (P_-BYL-xbb-f): Geological Survey of Western Australia, WA Geology Online, Explanatory Notes extract, viewed 07 October 2016, <www.dmp.wa.gov.au/ens>.		6
YER016			C.L.	Gabbro	Bryah Basin	Metagabbro interlayered with petaperidotite	2014-1920 Ma	Age of terrain	Johnson, SP (partial report), Bryah Group, lower (P_-BYL-xbb-f): Geological Survey of Western Australia, WA Geology Online, Explanatory Notes extract, viewed 07 October 2016, <www.dmp.wa.gov.au/ens>.		6.8
Yer018			C.L.	Pyroxenite	Bryah Basin	crystalline, medium grained, massive metaperidotite	2014-1920 Ma	Age of terrain	Johnson, SP (partial report), Bryah Group, lower (P_-BYL-xbb-f): Geological Survey of Western Australia, WA Geology Online, Explanatory Notes extract, viewed 07 October 2016, <www.dmp.wa.gov.au/ens>.		20
YER019			C.L.	Dunite	Bryah Basin	massive, greenish metadunite	2014-1920 Ma	Age of terrain	Johnson, SP (partial report), Bryah Group, lower (P_-BYL-xbb-f): Geological Survey of Western Australia, WA Geology Online, Explanatory Notes extract, viewed 07 October 2016, <www.dmp.wa.gov.au/ens>.		4.3
YER033a			C.L.	Pelite	Padbury Basin	schistose to psammitic amphibolite facies Labouchere Formation	1620-1466 Ma	Age of terrain	Martin, D.McB., Thorne, A.M. 2004, Tectonic setting and basin evolution of the Bangemall Supergroup in the northwestern Capricorn Orogen, Precambrian Research, 128(3-4), p385-409 (Refid:50225)		6
YER039			C.L.	Chert	Bryah Basin	jasperoidal chert	2014-1920 Ma	Age of terrain	Johnson, SP (partial report), Bryah Group, lower (P_-BYL-xbb-f): Geological Survey of Western Australia, WA Geology Online, Explanatory Notes extract, viewed 07 October 2016, <www.dmp.wa.gov.au/ens>.		4.6
